# Supplementary material for: Estimating the Impact of Influenza Vaccination on Acute and ICU Hospital Bed Usage in an Influenza Season under Endemic COVID-19 in the US
Source: Vaccines (Basel). 2022 Nov 11;10(11):1908. doi: 10.3390/vaccines10111908 (PMC9693626; doi:10.3390/vaccines10111908)
Supplement: Supplementary file 1 [file vaccines-10-01908-s001.zip]

Archive with 1 entries (1 files):
- vaccines-1992566-supplementary.pdf
